# Supplementary material for: Unlocking the Potential of Population Pharmacokinetic Models of Adalimumab in Patients with Crohn’s Disease
Source: Pharmaceutics. 2026 Jun 27;18(7):788. doi: 10.3390/pharmaceutics18070788 (PMC13416018; doi:10.3390/pharmaceutics18070788)
Supplement: Supplementary file 1 [file pharmaceutics-18-00788-s001.zip]

Archive with 1 entries (1 files):
- pharmaceutics-4376821-supplementary.pdf
